# Supplementary material for: Visualising associations between paired ‘omics’ data sets
Source: BioData Min. 2012 Nov 13;5:19. doi: 10.1186/1756-0381-5-19 (PMC3630015; doi:10.1186/1756-0381-5-19)
Supplement: Additional file 5 — Summary of the 14 networks identified with GeneGo from Liver Toxicity. [file 1756-0381-5-19-S5.xls]

## Sheet: Network list
No	Network	GO Processes	Total nodes	Root nodes	Pathways	p-Value	zScore	gScore
1	Ran, Syntenin 1, NOL3, Securin, 14-3-3 gamma	apoptosis (29.8%; 1.067e-09), programmed cell death (29.8%; 1.356e-09), response to stress (46.8%; 3.724e-09), regulation of programmed cell death (34.0%; 4.955e-09), regulation of cell death (34.0%; 6.001e-09)	50	14	0	1.51e-32	67.23	67.23
2	CDC25A, E2F3, Nucleophosmin, MCM4, Ran	cell cycle (46.9%; 9.794e-18), cell cycle process (40.8%; 1.819e-16), positive regulation of cellular process (63.3%; 8.056e-16), mitotic cell cycle (34.7%; 8.064e-16), regulation of cellular metabolic process (75.5%; 9.870e-16)	50	12	0	6.19e-27	57.01	57.01
3	ELOVL6, HSP105, PMP70, INSIG2, SLC16A6	cellular response to sterol depletion (7.7%; 4.260e-06), ER-nuclear sterol response pathway (7.7%; 4.260e-06), response to sterol depletion (7.7%; 8.514e-06), cholesterol metabolic process (15.4%; 1.323e-05), sterol metabolic process (15.4%; 1.756e-05)	50	9	0	1.47e-21	56.18	56.18
4	Nucleophosmin, Calgranulin B, HSP90 alpha, C/EBP zeta, Tapasin	response to stress (78.0%; 9.272e-27), regulation of apoptosis (58.0%; 2.256e-23), regulation of programmed cell death (58.0%; 3.089e-23), regulation of cell death (58.0%; 4.501e-23), response to organic substance (60.0%; 4.052e-21)	50	11	0	2.77e-24	52.24	52.24
5	Calgranulin B, E2F3, Tapasin, C/EBP zeta, HSP90 alpha	response to stress (68.4%; 6.481e-16), positive regulation of biological process (68.4%; 1.078e-13), antigen processing and presentation of endogenous peptide antigen (15.8%; 1.643e-13), antigen processing and presentation of endogenous antigen (15.8%; 3.800e-13), response to stimulus (78.9%; 1.627e-12)	50	10	0	2.62e-22	50.63	50.63
6	E2F3, MEK3(MAP2K3), MCM4, Securin, Syntenin 1	regulation of cellular process (97.1%; 1.945e-12), Ras protein signal transduction (26.5%; 5.032e-12), regulation of biological process (97.1%; 8.657e-12), positive regulation of macromolecule biosynthetic process (44.1%; 2.580e-11), biological regulation (97.1%; 5.076e-11)	50	9	0	1.82e-20	49.7	49.7
7	CDC25A, C/EBP zeta, GLUT1, HSP105, DUSP5	regulation of metabolic process (80.0%; 1.270e-17), positive regulation of cellular biosynthetic process (48.0%; 1.372e-17), response to organic substance (54.0%; 1.658e-17), positive regulation of biosynthetic process (48.0%; 2.134e-17), positive regulation of biological process (68.0%; 2.269e-17)	50	10	0	1.08e-21	47.48	47.48
8	SYNJ2, TGIF, Securin, INSIG2, PMP70	steroid metabolic process (36.0%; 2.108e-11), cholesterol metabolic process (28.0%; 6.878e-11), SREBP-mediated signaling pathway (16.0%; 1.013e-10), sterol metabolic process (28.0%; 1.143e-10), regulation of transcription from RNA polymerase II promoter (48.0%; 6.642e-10)	50	7	0	8.8e-16	41.55	41.55
9	CYB5R3, DIO1, DLC1 (Dynein LC8a), RGS2, PDGF-A	antigen processing and presentation of endogenous peptide antigen (16.7%; 2.199e-09), antigen processing and presentation of endogenous antigen (16.7%; 3.692e-09), antigen processing and presentation of endogenous peptide antigen via MHC class Ib (12.5%; 1.240e-08), positive regulation of T cell mediated cytotoxicity (16.7%; 1.518e-08), antigen processing and presentation of peptide antigen via M…	50	6	0	2e-13	36.77	36.77
10	Calgranulin B, MEK3(MAP2K3), p38alpha (MAPK14), TRAF6, NF-kB	response to stress (100.0%; 3.563e-07), response to lipopolysaccharide (57.1%; 5.819e-07), response to molecule of bacterial origin (57.1%; 7.715e-07), myeloid leukocyte differentiation (42.9%; 1.115e-06), response to bacterium (57.1%; 5.476e-06)	7	2	0	1.59e-05	25.4	25.4
11	H('+) + NAD(P)H + (2E,8Z,11Z)-Eicosatrienoyl-CoA = NADP('+) + (8Z,11Z)-Eicosa-8,11-dienoyl-CoA, (8Z,11Z)-Eicosa-8,11-dienoyl-CoA intracellular, NADH + O(,2) + (8Z,11Z)-Eicosa-8,11-dienoyl-CoA = H(,2)O + NAD('+) + (5Z,8Z,11Z)-Eicosa-5,8,11-trienoyl-CoA, (2E,8Z,11Z)-Eicosatrienoyl-CoA intracellular, 3-Hydroxy-(8Z,11Z)-eicosa-8,11-dienoyl-CoA = H(,2)O + (2E,8Z,11Z)-Eicosatrienoyl-CoA		7	0	0	1	0	0
12	Dolichol diphosphate intracellular, Dolichol diphosphate + H(,2)O = Dolichol phosphate + PO(,4)('3-), Dehydrodolichol diphosphate + H('+) = Dolichol diphosphate, Dolichol phosphate intracellular		4	0	0	1	0	0
13	Docosanoyl-CoA intracellular, ATP + Behenic acid + CoA = AMP + Docosanoyl-CoA + Pyrophosphate, 3-Hydroxy-Docosanoyl-CoA = (E)-Docosa-2-enoyl-CoA + H(,2)O, (E)-Docosa-2-enoyl-CoA + H('+) + NAD(P)H = Docosanoyl-CoA + NADP('+), (E)-Docosa-2-enoyl-CoA intracellular		10	0	0	1	0	0
14	Inositol 4-phosphate intracellular, Inositol 1,4-bisphosphate intracellular, H(,2)O + Inositol 1,4-bisphosphate = Inositol 4-phosphate + PO(,4)('3-), H(,2)O + Inositol 4-phosphate = Myo-Inositol + PO(,4)('3-), H(,2)O + Inositol 4,5-bisphosphate = Inositol 4-phosphate + PO(,4)('3-)		6	0	0	1	-0.03	-0.03
